# Supplementary material for: Exploring the potential role of multi-source remote sensing data during different growth stages in crop yield prediction
Source: PeerJ. 2026 Apr 1;14:e21031. doi: 10.7717/peerj.21031 (PMC13050220; doi:10.7717/peerj.21031)
Supplement: Supplemental Information 1 — Results of correlation analysis between multi-source indices and production. [file peerj-14-21031-s001.xlsx]

## Sheet: Sheet1
Doy	Num	NIRv	NDVI	Measured SIF
198	1	0.168247	0.73557	0.329101
198	2	0.135079	0.666344	0.348556
198	3	0.0993762	0.573885	0.264887
198	4	0.171094	0.779644	0.159298
198	5	0.141093	0.63115	0.292159
198	6	0.118723	0.684694	0.281179
198	7	0.126901	0.675519	0.314868
198	8	0.121022	0.586061	0.315215
198	9	0.145038	0.700648	0.272376
199	1	0.181571	0.761433	0.326226
199	2	0.141716	0.693794	0.308888
199	3	0.117253	0.627261	0.176994
199	4	0.179	0.812725	0.0956339
199	5	0.154687	0.676293	0.248679
199	6	0.13237	0.697039	0.269689
199	7	0.137043	0.695417	0.289288
199	8	0.139673	0.624682	0.255552
199	9	0.15887	0.732292	0.28472
200	1	0.176062	0.751319	0.319432
200	2	0.125163	0.676742	0.338454
200	3	0.109242	0.634323	0.247286
200	4	0.175545	0.807777	0.0649367
200	5	0.137719	0.679932	0.259657
200	6	0.140652	0.718255	0.220242
200	7	0.132908	0.697498	0.279348
200	8	0.134455	0.660499	0.148706
200	9	0.152216	0.721827	0.27972
201	1	0.192995	0.782106	0.624744
201	2	0.151477	0.728492	0.544025
201	3	0.137161	0.675779	0.449843
201	4	0.194455	0.82053	0.283582
201	5	0.161492	0.718807	0.524019
201	6	0.167796	0.76251	0.456647
201	7	0.159636	0.745501	0.500336
201	8	0.156801	0.680867	0.764183
201	9	0.187246	0.810577	0.564327
202	1	0.200954	0.818704	0.882275
202	2	0.173282	0.763915	1.12922
202	3	0.148721	0.694702	0.825517
202	4	0.20053	0.832363	0.507619
202	5	0.180672	0.759625	0.895193
202	6	0.179366	0.785585	0.886643
202	7	0.176324	0.77475	1.00793
202	8	0.171653	0.691329	0.617144
202	9	0.194467	0.825471	0.970598
203	1	0.234736	0.843758	0.588836
203	2	0.18373	0.796764	0.452097
203	3	0.155441	0.739676	0.268262
203	4	0.222989	0.856187	0.317827
203	5	0.199632	0.806069	0.432569
203	6	0.193992	0.811984	0.504981
203	7	0.188861	0.804374	0.478539
203	8	0.167492	0.730701	0.272731
203	9	0.211387	0.82324	0.392352
204	1	0.398107	0.864557	0.627608
204	2	0.315825	0.817001	0.505837
204	3	0.259185	0.726476	0.4826
204	4	0.385964	0.8517	0.227299
204	5	0.351093	0.834856	0.500808
204	6	0.328921	0.836574	0.442956
204	7	0.322373	0.826787	0.474396
204	8	0.305977	0.771284	0.487518
204	9	0.365376	0.866459	0.630659
205	1	0.304607	0.828961	0.437807
205	2	0.22251	0.780633	0.328758
205	3	0.169519	0.676464	0.307184
205	4	0.240465	0.77745	0.215173
205	5	0.257847	0.822548	0.376315
205	6	0.245907	0.843532	0.350158
205	7	0.234208	0.812082	0.339458
205	8	0.208339	0.67254	0.326556
205	9	0.24364	0.783589	0.4194
206	1	0.377599	0.875562	0.573553
206	2	0.278479	0.822174	0.376978
206	3	0.238367	0.755634	0.354437
206	4	0.300556	0.83675	0.192419
206	5	0.348571	0.857638	0.488281
206	6	0.353749	0.869311	0.454331
206	7	0.316114	0.845742	0.415654
206	8	0.284407	0.773631	0.330497
206	9	0.312351	0.837801	0.432282
207	1	0.289663	0.896656	0.323491
207	2	0.203906	0.833994	0.253847
207	3	0.179229	0.781268	0.23182
207	4	0.218038	0.856002	0.167235
207	5	0.256159	0.872031	0.300825
207	6	0.243863	0.872249	0.270267
207	7	0.223885	0.853121	0.262057
207	8	0.211914	0.798171	0.23339
207	9	0.229362	0.857987	0.292218
208	1	0.287654	0.906386	0.197571
208	2	0.196701	0.836704	0.145978
208	3	0.175981	0.790053	0.14502
208	4	0.208636	0.860896	0.113888
208	5	0.244712	0.8778	0.174045
208	6	0.235619	0.879525	0.172487
208	7	0.21616	0.858115	0.159232
208	8	0.208274	0.810701	0.14345
208	9	0.215205	0.860849	0.169762
209	1	0.376465	0.88711	0.668197
209	2	0.260342	0.829504	0.486428
209	3	0.225656	0.769417	0.412687
209	4	0.280198	0.853098	0.280853
209	5	0.332803	0.867719	0.560128
209	6	0.318085	0.869276	0.565915
209	7	0.289214	0.84939	0.526172
209	8	0.283396	0.794834	0.525299
209	9	0.28767	0.854434	0.547969
210	1	0.356935	0.890791	1.35041
210	2	0.237547	0.834429	0.922984
210	3	0.209136	0.775002	0.697175
210	4	0.250589	0.851803	0.594504
210	5	0.299945	0.874331	1.0746
210	6	0.297121	0.8739	1.06809
210	7	0.267334	0.854164	0.995536
210	8	0.260067	0.79415	0.836047
210	9	0.264208	0.856904	1.04047
211	1	0.377542	0.904661	0.711997
211	2	0.256059	0.843282	0.556181
211	3	0.230687	0.791668	0.47265
211	4	0.261895	0.864706	0.299804
211	5	0.342417	0.894326	0.530909
211	6	0.304692	0.889081	0.580928
211	7	0.280375	0.866181	0.568555
211	8	0.271968	0.805672	0.503429
211	9	0.275958	0.859688	0.632607
212	1	0.335858	0.902581	1.23648
212	2	0.241085	0.853721	0.929137
212	3	0.213302	0.795427	0.767168
212	4	0.236482	0.864661	0.639207
212	5	0.325882	0.896755	1.11536
212	6	0.282911	0.889573	1.14272
212	7	0.261998	0.871647	1.03593
212	8	0.246642	0.818598	0.862661
212	9	0.259522	0.862799	1.08195
213	1	0.315892	0.920985	0.5094
213	2	0.228108	0.871219	0.465824
213	3	0.208785	0.828211	0.382814
213	4	0.219399	0.888629	0.266771
213	5	0.297505	0.915175	0.484305
213	6	0.26245	0.908543	0.536195
213	7	0.245279	0.889881	0.50101
213	8	0.234789	0.850438	0.383008
213	9	0.236572	0.883443	0.490988
214	1	0.315221	0.918015	1.14394
214	2	0.24074	0.875604	1.00221
214	3	0.211885	0.817297	0.800868
214	4	0.226528	0.885571	0.639875
214	5	0.308938	0.914389	1.01095
214	6	0.256496	0.905287	1.03986
214	7	0.248618	0.890446	1.02103
214	8	0.21788	0.844527	0.718694
214	9	0.230764	0.875926	0.933477
215	1	0.326873	0.929215	0.768261
215	2	0.229324	0.874724	0.507665
215	3	0.221993	0.833699	0.483521
215	4	0.227199	0.892924	0.325207
215	5	0.314357	0.919384	0.62462
215	6	0.261607	0.910595	0.673983
215	7	0.245466	0.89266	0.590824
215	8	0.231539	0.855854	0.518612
215	9	0.240469	0.883931	0.646355
216	1	0.32445	0.931725	0.752904
216	2	0.236912	0.878164	0.64607
216	3	0.223052	0.844046	0.546601
216	4	0.227638	0.894984	0.396027
216	5	0.316874	0.924032	0.669262
216	6	0.265236	0.913128	0.804762
216	7	0.251074	0.895646	0.725416
216	8	0.233702	0.861456	0.505355
216	9	0.246963	0.888824	0.658764
217	1	0.345333	0.940023	0.703121
217	2	0.253944	0.894945	0.536312
217	3	0.242975	0.857578	0.53851
217	4	0.24342	0.911038	0.367455
217	5	0.33461	0.934161	0.639694
217	6	0.28051	0.924517	0.63794
217	7	0.267227	0.909731	0.587126
217	8	0.250233	0.882913	0.494063
217	9	0.288315	0.904816	0.607989
218	1	0.325305	0.941578	1.33948
218	2	0.229831	0.898935	0.952833
218	3	0.232647	0.85986	1.09939
218	4	0.247951	0.915246	0.910871
218	5	0.298802	0.93557	1.12979
218	6	0.276927	0.930024	1.18356
218	7	0.253379	0.91448	1.0682
218	8	0.267796	0.891352	0.880205
218	9	0.278809	0.911729	1.00821
219	1	0.346799	0.932073	1.59927
219	2	0.263353	0.892007	1.19869
219	3	0.2457	0.83906	1.01122
219	4	0.254371	0.905182	0.817182
219	5	0.338863	0.930775	1.47543
219	6	0.29251	0.922124	1.45616
219	7	0.277931	0.907065	1.32742
219	8	0.269775	0.877977	1.11893
219	9	0.281201	0.897327	1.21643
220	1	0.33087	0.930613	1.49415
220	2	0.264009	0.891894	1.19532
220	3	0.215757	0.831339	0.96799
220	4	0.248894	0.903118	0.820452
220	5	0.325919	0.928624	1.46821
220	6	0.277195	0.922438	1.41586
220	7	0.270602	0.907166	1.30559
220	8	0.252546	0.880038	1.11903
220	9	0.271315	0.896929	1.25037
221	1	0.332029	0.930191	1.41067
221	2	0.252772	0.88865	1.07507
221	3	0.214468	0.832742	0.904649
221	4	0.249207	0.89831	0.758308
221	5	0.330344	0.927554	1.35678
221	6	0.270273	0.919516	1.25161
221	7	0.261522	0.904083	1.16334
221	8	0.249898	0.876053	0.995268
221	9	0.259765	0.891343	1.09869
222	1	0.337719	0.933315	0.521085
222	2	0.247681	0.883468	0.441997
222	3	0.210544	0.831718	0.397521
222	4	0.253587	0.906796	0.245022
222	5	0.329115	0.931273	0.508698
222	6	0.274525	0.92371	0.569481
222	7	0.261103	0.903589	0.505739
222	8	0.253349	0.878542	0.424745
222	9	0.260751	0.895436	0.477032
223	1	0.336158	0.934329	0.704712
223	2	0.25049	0.888623	0.642576
223	3	0.215833	0.837811	0.520503
223	4	0.252714	0.909709	0.385183
223	5	0.337718	0.932443	0.719413
223	6	0.276186	0.926866	0.703794
223	7	0.263338	0.907745	0.673185
223	8	0.258667	0.884511	0.588581
223	9	0.266311	0.898871	0.594549
224	1	0.488151	0.935837	0.682417
224	2	0.356687	0.884442	0.623651
224	3	0.309883	0.840776	0.517319
224	4	0.363015	0.90288	0.361447
224	5	0.488531	0.933983	0.674286
224	6	0.411288	0.929008	0.724983
224	7	0.383988	0.906725	0.674317
224	8	0.378801	0.887349	0.601913
224	9	0.386795	0.900336	0.639067
225	1	0.535362	0.936	0.697784
225	2	0.382117	0.881075	0.599143
225	3	0.350937	0.843536	0.553909
225	4	0.409247	0.91015	0.401934
225	5	0.533614	0.933602	0.670344
225	6	0.452068	0.930154	0.690597
225	7	0.417092	0.905615	0.64487
225	8	0.411568	0.886483	0.569554
225	9	0.431711	0.902879	0.589878
226	1	0.36806	0.937439	0.295643
226	2	0.254171	0.887234	0.210916
226	3	0.229265	0.835963	0.211155
226	4	0.273495	0.906593	0.172464
226	5	0.360571	0.937963	0.274419
226	6	0.304961	0.934771	0.249845
226	7	0.279566	0.911003	0.23038
226	8	0.273985	0.886529	0.227367
226	9	0.295052	0.905096	0.247459
227	1	0.530798	0.936524	0.94229
227	2	0.383254	0.887363	0.804691
227	3	0.346946	0.844517	0.702197
227	4	0.4088	0.910154	0.547999
227	5	0.538104	0.93609	0.912462
227	6	0.457876	0.931833	0.876653
227	7	0.420565	0.909598	0.840672
227	8	0.408943	0.893736	0.725288
227	9	0.436645	0.904817	0.779048
228	1	0.544513	0.935705	0.708485
228	2	0.380104	0.885842	0.580376
228	3	0.345458	0.848084	0.540184
228	4	0.420145	0.914413	0.381494
228	5	0.551658	0.937543	0.664972
228	6	0.472343	0.933699	0.641036
228	7	0.426223	0.909771	0.610706
228	8	0.429575	0.89787	0.58986
228	9	0.477466	0.909507	0.528275
229	1	0.503773	0.935683	0.59431
229	2	0.361869	0.885674	0.461026
229	3	0.32484	0.845971	0.410187
229	4	0.384583	0.911724	0.303293
229	5	0.508449	0.938418	0.578215
229	6	0.434567	0.933035	0.563775
229	7	0.398218	0.909355	0.512401
229	8	0.401607	0.90021	0.511507
229	9	0.414425	0.906987	0.54606
230	1	0.404771	0.933743	1.6014
230	2	0.29704	0.893441	1.15842
230	3	0.277718	0.853346	1.07538
230	4	0.314601	0.905348	0.886476
230	5	0.290633	0.886459	0.794622
230	6	0.365229	0.930166	1.44535
230	7	0.331135	0.911804	1.30188
230	8	0.346693	0.908083	1.26687
230	9	0.349784	0.899777	1.26006
231	1	0.323459	0.932614	1.54901
231	2	0.239272	0.89236	1.13768
231	3	0.222021	0.849934	1.061
231	4	0.250247	0.902591	0.853962
231	5	0.322838	0.931225	1.3866
231	6	0.292446	0.928312	1.35198
231	7	0.265859	0.910336	1.24483
231	8	0.276858	0.907124	1.21494
231	9	0.283326	0.898524	1.18141
232	1	0.326782	0.928782	0.724802
232	2	0.237215	0.886275	0.608157
232	3	0.218827	0.846494	0.554393
232	4	0.25075	0.907903	0.339125
232	5	0.329607	0.929232	0.571063
232	6	0.296167	0.929272	0.632329
232	7	0.266691	0.907773	0.620243
232	8	0.282204	0.905717	0.575653
232	9	0.281839	0.901786	0.524919
233	1	0.322744	0.925108	1.03478
233	2	0.238482	0.886985	0.844906
233	3	0.219066	0.844029	0.785866
233	4	0.252488	0.905352	0.511139
233	5	0.324547	0.925123	0.862335
233	6	0.26256	0.922548	0.671846
233	7	0.250521	0.904767	0.758376
233	8	0.276043	0.904616	0.784432
233	9	0.296112	0.90004	0.879371
234	1	0.311287	0.926816	1.2275
234	2	0.237824	0.889361	1.02911
234	3	0.221652	0.844515	0.913834
234	4	0.245449	0.903711	0.680703
234	5	0.325848	0.927216	1.12284
234	6	0.286309	0.927366	1.14536
234	7	0.262067	0.908364	1.08723
234	8	0.280576	0.905801	1.05607
234	9	0.293515	0.901752	1.04895
235	1	0.320594	0.929368	1.23489
235	2	0.245344	0.89739	1.02453
235	3	0.220261	0.854339	0.925042
235	4	0.256693	0.908542	0.71804
235	5	0.343583	0.930414	1.12875
235	6	0.293525	0.929251	1.14776
235	7	0.269434	0.91332	1.08614
235	8	0.288362	0.911902	1.07408
235	9	0.30028	0.909936	1.02321
236	1	0.328401	0.931211	1.24572
236	2	0.258247	0.903331	1.05574
236	3	0.2328	0.86042	0.830152
236	4	0.258606	0.912301	0.634905
236	5	0.360694	0.932785	1.16031
236	6	0.314418	0.931555	1.09554
236	7	0.286332	0.917443	1.07564
236	8	0.301034	0.914137	1.05893
236	9	0.311359	0.914146	0.950377
237	1	0.322978	0.931897	0.759358
237	2	0.265296	0.905846	0.674958
237	3	0.23449	0.858384	0.520351
237	4	0.261572	0.916406	0.38563
237	5	0.368676	0.935377	0.654985
237	6	0.319289	0.93646	0.685162
237	7	0.292293	0.921153	0.68006
237	8	0.300863	0.915793	0.666829
237	9	0.301785	0.918591	0.629847
238	1	0.313827	0.931913	1.48462
238	2	0.268178	0.904783	1.30478
238	3	0.223738	0.855844	1.04768
238	4	0.248656	0.906454	0.895039
238	5	0.357708	0.931746	1.52205
238	6	0.2951	0.927809	1.30661
238	7	0.281639	0.916296	1.30569
238	8	0.297272	0.912797	1.28829
238	9	0.287276	0.905478	1.27563
239	1	0.378303	0.932994	1.75658
239	2	0.317999	0.899496	1.3513
239	3	0.279111	0.864053	1.13886
239	4	0.29903	0.909291	0.966017
239	5	0.436614	0.933446	1.70057
239	6	0.381663	0.928836	1.48196
239	7	0.349831	0.914166	1.41663
239	8	0.352113	0.911078	1.39631
239	9	0.347344	0.903739	1.40399
240	1	0.336253	0.931617	1.64036
240	2	0.281516	0.905945	1.27283
240	3	0.244973	0.865837	1.10794
240	4	0.252023	0.904875	0.929743
240	5	0.376645	0.933263	1.64748
240	6	0.32564	0.926373	1.43241
240	7	0.303578	0.916159	1.35262
240	8	0.303618	0.912746	1.31148
240	9	0.307346	0.902213	1.35818
241	1	0.32569	0.930277	1.72544
241	2	0.289122	0.909907	1.36747
241	3	0.251727	0.868177	1.18301
241	4	0.262693	0.904758	1.02686
241	5	0.381843	0.933049	1.80741
241	6	0.333907	0.925128	1.59383
241	7	0.311515	0.917517	1.48065
241	8	0.306697	0.913464	1.44672
241	9	0.310396	0.902334	1.49182
242	1	0.328408	0.929229	1.74744
242	2	0.300989	0.91461	1.40948
242	3	0.268121	0.874705	1.24816
242	4	0.272966	0.903723	1.09699
242	5	0.391989	0.932295	1.87496
242	6	0.343044	0.923113	1.64379
242	7	0.322017	0.918861	1.52664
242	8	0.316569	0.913628	1.50364
242	9	0.315028	0.901208	1.52387
243	1	0.339206	0.927519	1.71912
243	2	0.310864	0.917725	1.41553
243	3	0.279683	0.877974	1.24176
243	4	0.277487	0.905207	1.08225
243	5	0.392204	0.931905	1.84154
243	6	0.343164	0.921215	1.56253
243	7	0.327014	0.91947	1.48903
243	8	0.330741	0.912813	1.44499
243	9	0.32762	0.900818	1.42563
244	1	0.34045	0.925893	1.70374
244	2	0.31502	0.917332	1.40065
244	3	0.282075	0.877943	1.21971
244	4	0.290369	0.905996	1.03947
244	5	0.393927	0.927779	1.78313
244	6	0.339431	0.916248	1.47986
244	7	0.327225	0.91679	1.44025
244	8	0.340695	0.913694	1.44775
244	9	0.341381	0.901466	1.42656
245	1	0.321851	0.920445	1.6633
245	2	0.287398	0.90695	1.42055
245	3	0.268253	0.875544	1.21477
245	4	0.268923	0.895387	1.01589
245	5	0.371912	0.921067	1.74185
245	6	0.306476	0.902337	1.43913
245	7	0.296937	0.904644	1.42984
245	8	0.313551	0.904373	1.45889
245	9	0.306425	0.894274	1.40508
246	1	0.343137	0.928376	1.465
246	2	0.276256	0.904819	1.34052
246	3	0.276927	0.874999	1.10454
246	4	0.274185	0.902601	0.783153
246	5	0.360896	0.92744	1.56706
246	6	0.317554	0.914735	1.32095
246	7	0.296905	0.909777	1.33073
246	8	0.319149	0.907038	1.34722
246	9	0.325273	0.903453	1.32041
247	1	0.339374	0.923503	1.32347
247	2	0.274837	0.904749	1.2287
247	3	0.272591	0.87121	0.996883
247	4	0.279701	0.903996	0.764901
247	5	0.35664	0.924359	1.45643
247	6	0.319764	0.909574	1.18559
247	7	0.297301	0.907161	1.20715
247	8	0.322578	0.905322	1.27861
247	9	0.327173	0.903756	1.207
248	1	0.337199	0.920952	1.11619
248	2	0.270161	0.901374	1.17242
248	3	0.269287	0.862908	0.872139
248	4	0.273493	0.898853	0.664933
248	5	0.340567	0.91789	1.29513
248	6	0.307761	0.905762	1.00646
248	7	0.288961	0.903568	1.08944
248	8	0.316116	0.902932	1.14311
248	9	0.318602	0.897905	1.05195
249	1	0.327377	0.91882	1.1653
249	2	0.263488	0.895685	1.10136
249	3	0.263535	0.854837	0.883629
249	4	0.272059	0.894327	0.66685
249	5	0.336119	0.909828	1.2542
249	6	0.303069	0.897386	1.02445
249	7	0.283278	0.896536	1.06291
249	8	0.31508	0.898844	1.10399
249	9	0.313003	0.891896	1.03236
250	1	0.340475	0.914347	0.576065
250	2	0.270672	0.895888	0.549725
250	3	0.274047	0.856005	0.459063
250	4	0.286435	0.893007	0.27656
250	5	0.339934	0.907669	0.574639
250	6	0.302296	0.898884	0.491945
250	7	0.286484	0.897386	0.520835
250	8	0.321166	0.897603	0.522132
250	9	0.306607	0.89597	0.496654
251	1	0.347089	0.918139	0.339776
251	2	0.274572	0.897122	0.293371
251	3	0.286084	0.867531	0.262057
251	4	0.304344	0.895255	0.187745
251	5	0.323137	0.912445	0.333024
251	6	0.315073	0.903605	0.290393
251	7	0.294822	0.900363	0.291882
251	8	0.330157	0.899584	0.309946
251	9	0.312308	0.895063	0.298706
252	1	0.328239	0.909582	0.815652
252	2	0.261525	0.885385	0.836592
252	3	0.278852	0.857583	0.615003
252	4	0.285154	0.884072	0.3684
252	5	0.320937	0.906265	0.910537
252	6	0.301586	0.887832	0.690223
252	7	0.281555	0.886608	0.763408
252	8	0.323777	0.887943	0.78886
252	9	0.302984	0.877146	0.732027
253	1	0.319764	0.910979	1.36496
253	2	0.265295	0.884718	1.25822
253	3	0.302485	0.84986	1.0361
253	4	0.27704	0.878038	0.758546
253	5	0.327508	0.898948	1.55586
253	6	0.298711	0.880289	1.2487
253	7	0.282003	0.882503	1.25346
253	8	0.326432	0.880021	1.30323
253	9	0.320936	0.871413	1.23351
254	1	0.441058	0.907917	1.48427
254	2	0.367144	0.87879	1.28153
254	3	0.390134	0.859459	1.08839
254	4	0.368859	0.892429	0.904453
254	5	0.447606	0.905464	1.67988
254	6	0.38463	0.879691	1.25974
254	7	0.375887	0.879241	1.27063
254	8	0.435098	0.872629	1.40059
254	9	0.405531	0.86941	1.27353
255	1	0.376487	0.907647	0.628919
255	2	0.305096	0.883434	0.617605
255	3	0.331013	0.858395	0.402946
255	4	0.312779	0.889717	0.296916
255	5	0.392036	0.905901	0.841683
255	6	0.333596	0.884112	0.454768
255	7	0.319346	0.883773	0.536186
255	8	0.35967	0.872333	0.52333
255	9	0.339488	0.880201	0.551787
256	1	0.387757	0.91881	0.30878
256	2	0.309649	0.89329	0.27051
256	3	0.337983	0.865602	0.232826
256	4	0.324967	0.896439	0.203606
256	5	0.388922	0.913218	0.346542
256	6	0.345104	0.898686	0.251262
256	7	0.327377	0.895988	0.260886
256	8	0.368727	0.882049	0.278749
256	9	0.348547	0.892472	0.262901
257	1	0.372163	0.908474	0.452263
257	2	0.305672	0.880212	0.45433
257	3	0.341485	0.854167	0.387002
257	4	0.323658	0.883166	0.369417
257	5	0.379316	0.904959	0.625634
257	6	0.336243	0.887264	0.376817
257	7	0.320957	0.883738	0.415574
257	8	0.363176	0.8655	0.42022
257	9	0.343646	0.878856	0.402467
258	1	0.380252	0.90696	1.10515
258	2	0.30875	0.881221	1.06675
258	3	0.37048	0.849719	0.834262
258	4	0.331698	0.87745	0.649231
258	5	0.39992	0.900229	1.5051
258	6	0.371557	0.879817	0.970816
258	7	0.340153	0.880519	1.01878
258	8	0.38659	0.862463	1.09866
258	9	0.354587	0.870628	1.08067
259	1	0.363216	0.902355	0.631722
259	2	0.296362	0.880256	0.641048
259	3	0.332809	0.845975	0.528623
259	4	0.309831	0.868031	0.387829
259	5	0.364998	0.897671	0.793194
259	6	0.3328	0.878912	0.553695
259	7	0.314581	0.879584	0.597372
259	8	0.354786	0.857052	0.585484
259	9	0.327584	0.867676	0.585871
260	1	0.383657	0.898827	1.3678
260	2	0.313595	0.877654	1.31004
260	3	0.366643	0.837938	1.05534
260	4	0.322432	0.865296	0.822384
260	5	0.388729	0.891314	1.6398
260	6	0.350209	0.871804	1.19874
260	7	0.331902	0.874729	1.25439
260	8	0.374173	0.850179	1.25824
260	9	0.347196	0.864248	1.23674
261	1	0.385707	0.89439	1.29883
261	2	0.313133	0.874082	1.16865
261	3	0.362247	0.82556	0.969318
261	4	0.324151	0.856087	0.759646
261	5	0.379016	0.887245	1.50282
261	6	0.349867	0.866094	1.14055
261	7	0.3315	0.870088	1.1546
261	8	0.371882	0.839112	1.16963
261	9	0.346789	0.857962	1.15558
262	1	0.369496	0.89404	1.28325
262	2	0.305336	0.864341	1.14961
262	3	0.346928	0.810573	0.925832
262	4	0.30507	0.845443	0.6974
262	5	0.371772	0.872692	1.44659
262	6	0.339163	0.858341	1.13629
262	7	0.322249	0.861341	1.14295
262	8	0.354377	0.822979	1.10349
262	9	0.314075	0.850441	1.02458
263	1	0.346284	0.891087	1.31397
263	2	0.308337	0.855225	1.22154
263	3	0.311786	0.788955	0.843771
263	4	0.276431	0.83631	0.662146
263	5	0.345999	0.866168	1.50284
263	6	0.324409	0.854185	1.0574
263	7	0.316373	0.854705	1.13947
263	8	0.338171	0.801285	1.04438
263	9	0.334225	0.84435	0.995334
264	1	0.385149	0.889359	1.44764
264	2	0.321772	0.862281	1.32869
264	3	0.336919	0.761938	0.942565
264	4	0.298759	0.838428	0.849135
264	5	0.36862	0.863958	1.60397
264	6	0.341807	0.813244	1.1134
264	7	0.33179	0.837763	1.22104
264	8	0.371551	0.783689	1.21617
264	9	0.395277	0.833294	1.16289
265	1	0.383322	0.884007	1.29205
265	2	0.316242	0.854252	1.19928
265	3	0.292643	0.707907	0.763596
265	4	0.28772	0.827017	0.781155
265	5	0.366003	0.850064	1.45348
265	6	0.299924	0.743029	0.864652
265	7	0.308083	0.798641	1.03197
265	8	0.374107	0.765303	1.06563
265	9	0.341209	0.793793	0.911305
266	1	0.365088	0.873552	1.09689
266	2	0.302572	0.835696	1.03904
266	3	0.245217	0.624758	0.530238
266	4	0.275742	0.812891	0.646501
266	5	0.353821	0.838556	1.27879
266	6	0.230304	0.626656	0.551393
266	7	0.266438	0.731176	0.795215
266	8	0.331637	0.743556	0.823833
266	9	0.285907	0.703837	0.603068
267	1	0.344979	0.851204	0.989744
267	2	0.285971	0.803262	1.01769
267	3	0.189612	0.529432	0.38899
267	4	0.258037	0.798128	0.59723
267	5	0.343831	0.832233	1.2759
267	6	0.184156	0.528264	0.391633
267	7	0.235064	0.665763	0.704662
267	8	0.323668	0.718878	0.788089
267	9	0.234979	0.593242	0.38076
268	1	0.324108	0.817243	0.991828
268	2	0.266779	0.77447	0.943937
268	3	0.163606	0.471209	0.399273
268	4	0.247601	0.787019	0.721554
268	5	0.328983	0.806568	1.1951
268	6	0.152452	0.458841	0.386616
268	7	0.209616	0.616656	0.665277
268	8	0.309788	0.698744	0.852499
268	9	0.203785	0.519415	0.428271
269	1	0.32682	0.800955	1.10639
269	2	0.248665	0.74019	0.940399
269	3	0.160806	0.467691	0.449774
269	4	0.246962	0.774138	0.74788
269	5	0.31958	0.779935	1.207
269	6	0.142256	0.430468	0.375736
269	7	0.19546	0.585329	0.658067
269	8	0.299818	0.678245	0.858958
269	9	0.189708	0.490289	0.444037
270	1	0.314632	0.791206	1.05508
270	2	0.238601	0.724192	0.909
270	3	0.170084	0.501085	0.481345
270	4	0.239139	0.767548	0.737874
270	5	0.308552	0.75958	1.15266
270	6	0.136031	0.441839	0.418512
270	7	0.187316	0.583015	0.663756
270	8	0.28452	0.666074	0.833485
270	9	0.186094	0.498768	0.444738
271	1	0.314848	0.788642	0.897947
271	2	0.240896	0.72267	0.783973
271	3	0.166307	0.503187	0.40983
271	4	0.257263	0.758113	0.602838
271	5	0.302644	0.756531	0.990151
271	6	0.127206	0.436409	0.297882
271	7	0.184051	0.57954	0.540928
271	8	0.288168	0.660849	0.660184
271	9	0.180626	0.502018	0.302744
272	1	0.28131	0.778054	0.774927
272	2	0.220336	0.712887	0.688582
272	3	0.140829	0.486115	0.298291
272	4	0.212064	0.74606	0.469938
272	5	0.28263	0.745588	0.913663
272	6	0.101444	0.41466	0.191024
272	7	0.16089	0.563774	0.439803
272	8	0.259663	0.650786	0.529102
272	9	0.158053	0.494664	0.186482
273	1	0.332138	0.791261	0.553496
273	2	0.237185	0.710249	0.459146
273	3	0.159248	0.488889	0.260051
273	4	0.251177	0.745313	0.388978
273	5	0.293625	0.758154	0.610642
273	6	0.130033	0.439984	0.114509
273	7	0.183609	0.575116	0.286827
273	8	0.285873	0.65108	0.354278
273	9	0.176498	0.50891	0.127418
274	1	0.305609	0.785128	0.782592
274	2	0.22852	0.705401	0.62658
274	3	0.143583	0.492596	0.373724
274	4	0.221783	0.73429	0.554095
274	5	0.290286	0.739709	0.894879
274	6	0.110597	0.432423	0.229866
274	7	0.169559	0.568912	0.428223
274	8	0.264003	0.640204	0.556163
274	9	0.163077	0.49388	0.264573
275	1	0.283483	0.778627	0.702283
275	2	0.222698	0.695086	0.649883
275	3	0.140751	0.488106	0.337256
275	4	0.2123	0.722794	0.497312
275	5	0.276434	0.736243	0.834055
275	6	0.101785	0.420632	0.186365
275	7	0.162241	0.557859	0.418124
275	8	0.251456	0.628861	0.483797
275	9	0.154853	0.488362	0.193319
276	1	0.319036	0.774662	0.876111
276	2	0.22236	0.681282	0.726923
276	3	0.144865	0.485776	0.397683
276	4	0.219182	0.710794	0.562367
276	5	0.289752	0.743551	0.947339
276	6	0.104003	0.413034	0.283506
276	7	0.163182	0.547158	0.505215
276	8	0.269809	0.625482	0.631032
276	9	0.165986	0.473429	0.318561
277	1	0.267437	0.764586	0.842186
277	2	0.196444	0.665478	0.748206
277	3	0.116065	0.483966	0.399611
277	4	0.182843	0.702318	0.514257
277	5	0.259543	0.725346	0.965864
277	6	0.0816393	0.403598	0.25897
277	7	0.139042	0.534538	0.503588
277	8	0.229476	0.612337	0.603818
277	9	0.135325	0.47232	0.251345
278	1	0.317862	0.764673	0.805026
278	2	0.212439	0.661899	0.601951
278	3	0.137301	0.485174	0.377417
278	4	0.211931	0.688776	0.472738
278	5	0.284472	0.727593	0.882359
278	6	0.0953261	0.407902	0.255947
278	7	0.153882	0.5349	0.428949
278	8	0.253829	0.610601	0.528712
278	9	0.161592	0.475096	0.227755
279	1	0.314749	0.757686	0.455146
279	2	0.207918	0.65146	0.379002
279	3	0.134426	0.484203	0.205455
279	4	0.221776	0.678828	0.265726
279	5	0.277294	0.731333	0.53189
279	6	0.0947575	0.407149	0.0805696
279	7	0.151338	0.529305	0.229786
279	8	0.243835	0.612135	0.190138
279	9	0.160416	0.483007	0.058618
280	1	0.261004	0.752012	0.39833
280	2	0.182141	0.639219	0.396471
280	3	0.112531	0.47137	0.208276
280	4	0.185036	0.664966	0.196562
280	5	0.250057	0.708411	0.581021
280	6	0.0802475	0.398234	0.0794724
280	7	0.131194	0.518726	0.237972
280	8	0.207327	0.597	0.166613
280	9	0.134437	0.475232	-0.00214911
281	1	0.328245	0.754889	0.406855
281	2	0.205343	0.642775	0.30911
281	3	0.133625	0.477655	0.176212
281	4	0.219451	0.657749	0.185986
281	5	0.296062	0.715498	0.456732
281	6	0.101423	0.41007	0.0878921
281	7	0.153383	0.526423	0.198501
281	8	0.246611	0.594244	0.208383
281	9	0.160756	0.479194	0.0829024
282	1	0.283655	0.750311	0.495168
282	2	0.178431	0.645957	0.449286
282	3	0.114617	0.481726	0.241322
282	4	0.188615	0.655164	0.211031
282	5	0.248222	0.703809	0.551487
282	6	0.0887965	0.419895	0.106086
282	7	0.133614	0.532926	0.277686
282	8	0.211289	0.591965	0.201399
282	9	0.13584	0.471207	0.00999118
283	1	0.262422	0.739858	0.438114
283	2	0.164192	0.636826	0.37454
283	3	0.106638	0.461817	0.2171
283	4	0.164518	0.635251	0.134518
283	5	0.241263	0.695477	0.533994
283	6	0.0807734	0.399464	0.0500034
283	7	0.122483	0.518145	0.212271
283	8	0.195019	0.582263	0.172133
283	9	0.128237	0.468854	0.0326061
284	1	0.248758	0.73504	0.163122
284	2	0.163916	0.63352	0.137068
284	3	0.104054	0.458032	0.0816608
284	4	0.164277	0.630949	0.0863156
284	5	0.226488	0.701175	0.183272
284	6	0.0818362	0.400071	0.0424021
284	7	0.122876	0.516795	0.0897353
284	8	0.182806	0.582482	0.0773538
284	9	0.121628	0.472879	0.0437513
285	1	0.267422	0.737175	0.118412
285	2	0.151253	0.61769	0.0857029
285	3	0.103316	0.450964	0.0510413
285	4	0.175601	0.63721	0.0518718
285	5	0.230594	0.706839	0.109627
285	6	0.0829364	0.402406	0.0322485
285	7	0.117095	0.510048	0.0589757
285	8	0.190013	0.5916	0.0549361
285	9	0.126737	0.484057	0.0391364
286	1	0.272401	0.742425	0.188138
286	2	0.165052	0.642657	0.12921
286	3	0.10989	0.475238	0.0857211
286	4	0.16233	0.639157	0.0989937
286	5	0.230657	0.713278	0.176886
286	6	0.0847571	0.412766	0.0587556
286	7	0.124904	0.527711	0.0939829
286	8	0.189479	0.595343	0.115076
286	9	0.125518	0.490774	0.0757292
287	1	0.261986	0.726938	0.198066
287	2	0.155689	0.633566	0.315884
287	3	0.105756	0.466454	0.149972
287	4	0.157073	0.629916	0.136808
287	5	0.226618	0.690832	0.367596
287	6	0.0811077	0.404787	-0.00834798
287	7	0.118398	0.519177	0.153768
287	8	0.18689	0.586114	0.00177746
287	9	0.123563	0.472636	-0.0455542

## Sheet: Sheet2
Doy	Frequency	Num	Measured Cab	LAI
198	1	1	25.6943	1.00374
198	1	2	21.9223	0.721129
198	1	3	33.6111	0.522147
198	1	4	28.4797	1.04243
198	1	5	35.9005	0.788357
198	1	6	26.3402	0.824498
198	1	7	25.2399	0.772146
198	1	8	27.9511	0.526779
198	1	9	27.712	0.882051
210	2	1	34.599	2.79177
210	2	2	25.659	1.82377
210	2	3	25.1456	1.34009
210	2	4	29.9228	1.97488
210	2	5	31.5685	2.60842
210	2	6	32.7406	2.55036
210	2	7	28.2626	2.15425
210	2	8	27.5015	1.56295
210	2	9	30.259	2.15506
221	3	1	21.2547	3.28056
221	3	2	21.9104	2.12849
221	3	3	23.3251	1.43599
221	3	4	19.8971	2.27289
221	3	5	25.535	3.24883
221	3	6	23.4445	3.07683
221	3	7	22.9484	2.54697
221	3	8	20.9282	1.95273
221	3	9	21.2913	2.32131
231	4	1	23.9743	3.27528
231	4	2	20.2233	2.12881
231	4	3	19.4161	1.57672
231	4	4	19.8108	2.40271
231	4	5	22.9318	3.24513
231	4	6	24.2098	3.17706
231	4	7	23.4363	2.58503
231	4	8	19.9589	2.29253
231	4	9	20.6986	2.29956
240	5	1	23.7825	3.04222
240	5	2	19.0968	2.10088
240	5	3	16.2284	1.54946
240	5	4	19.5023	2.30069
240	5	5	25.185	2.97486
240	5	6	25.1847	2.84902
240	5	7	25.0523	2.44017
240	5	8	31.9068	2.30228
240	5	9	18.9375	2.18328
251	6	1	22.1958	2.4709
251	6	2	25.9075	1.92754
251	6	3	22.6972	1.44577
251	6	4	21.7597	1.80673
251	6	5	22.7606	2.43512
251	6	6	26.7036	2.10656
251	6	7	23.651	2.01505
251	6	8	21.1229	1.86109
251	6	9	20.7704	1.84327
262	7	1	30.7323	2.09837
262	7	2	32.231	1.54994
262	7	3	19.3498	0.93555
262	7	4	16.0315	1.20937
262	7	5	30.1174	1.85985
262	7	6	26.1271	1.62937
262	7	7	26.8665	1.58926
262	7	8	15.4785	1.08708
262	7	9	26.9955	1.4562
270	8	1	23.8079	1.29826
270	8	2	15.3503	0.756301
270	8	3	14.4267	0.192528
270	8	4	10.2946	0.672348
270	8	5	22.7886	1.1699
270	8	6	18.5971	0.269182
270	8	7	14.3959	0.497948
270	8	8	11.3096	0.470755
270	8	9	18.6996	0.30475
276	9	1	18.7955	1.11525
276	9	2	16.2915	0.51578
276	9	3	8.01546	0.211068
276	9	4	5.3157	0.45927
276	9	5	20.1673	1.08154
276	9	6	17.7455	0.237648
276	9	7	14.6737	0.371883
276	9	8	8.69335	0.314326
276	9	9	26.1337	0.27753
287	10	1	13.3164	0.789619
287	10	2	11.4266	0.351875
287	10	3	11.7526	0.245843
287	10	4	7.5945	0.289479
287	10	5	18.8034	0.868395
287	10	6	17.0108	0.261516
287	10	7	12.0098	0.306185
287	10	8	16.827	0.304243
287	10	9	21.1168	0.321414

## Sheet: Meteo
Mon	Day	平均气温(℃)	PRE_Time_2020	日照时数（h）
7	17	29.2	0	4.2
7	18	29.2	0	4
7	19	29.1	0	7.4
7	20	27.3	2.5	1.5
7	21	29.8	0	9.4
7	22	27.7	4.1	4.5
7	23	26.9	9.6	0
7	24	28.1	39.1	4.9
7	25	29.3	33.3	7.9
7	26	30.1	11.6	6.8
7	27	26.4	13.3	0
7	28	26	49.2	0
7	29	26.9	7.6	0.2
7	30	27.6	7.7	0.2
7	31	28	0.7	3.9
8	1	28	1.6	4.1
8	2	29.3	0	7.1
8	3	29.5	3	5.3
8	4	30	10.8	8.8
8	5	30.5	1.3	10.5
8	6	31.3	0	9.2
8	7	28.2	0	2
8	8	27	0	3.2
8	9	28.5	0	3.7
8	10	28.8	0.2	9.3
8	11	29.3	31.2	10.3
8	12	30.3	15	11.1
8	13	28.2	10.1	5.7
8	14	27.2	59.9	2.4
8	15	26.5	13.1	1.3
8	16	27.7	41.9	7
8	17	28.1	24.6	5.1
8	18	26.3	0	8.7
8	19	25.2	0	5.9
8	20	26.8	0	6.8
8	21	27.6	2.8	10.5
8	22	26.8	0.2	2.3
8	23	27.5	0	2.7
8	24	28	0	5.7
8	25	28.7	0.7	4.9
8	26	28.8	8.6	5.3
8	27	27.8	17.8	4
8	28	27.4	0.3	0.7
8	29	22.6	0	0
8	30	22.5	0	0
8	31	23.4	0	0.9
9	1	24.7	0	6.2
9	2	25.9	0	3.3
9	3	26	11.5	1.6
9	4	27.7	0	7.8
9	5	26.4	0	0
9	6	26.5	17.2	0.1
9	7	27.3	0	9.5
9	8	27.6	10.3	8.8
9	9	26.5	0	11.2
9	10	26.4	48.8	11.5
9	11	27.1	0.2	10.6
9	12	28.2	3.6	6.3
9	13	26	19.8	1.1
9	14	22.9	0.2	0
9	15	24	0	0.3
9	16	24.9	0	3.3
9	17	26.8	0	10.7
9	18	27.6	0	10.8
9	19	29	0	10.4
9	20	28.3	0	5.1
9	21	23.9	0	0
9	22	21.7	0	0
9	23	21.7	0	0
9	24	24.4	0	2.4
9	25	26.9	0	7.6
9	26	27.7	0	8.6
9	27	28.1	0	7.5
9	28	28.1	0	1.1
9	29	28.1	0	9.5
9	30	24.8	0	0.1
10	1	23.4	0	0.1
10	2	23.3	0	8.2
10	3	23.6	0	6.1
10	4	23.1	0	0
10	5	21.7	0	1
10	6	19.4	0	0
10	7	17.1	2.8	0
10	8	17.8	0.5	0
10	9	18.7	3.2	0
10	10	18.9	0	2.3
10	11	18.3	0.5	0.2
10	12	19.3	0	2
10	13	20	1.1	0.3
10	14	18.8	7.5	0.7
